# Supplementary material for: An integrative multiomics random forest framework for robust biomarker discovery
Source: Gigascience. 2025 Dec 9;15:giaf148. doi: 10.1093/gigascience/giaf148 (PMC12821379; doi:10.1093/gigascience/giaf148)
Supplement: giaf148_Supplemental_Files [file giaf148_supplemental_files.zip]

Archive with 4 entries (4 files):
- Supplementary Figures.pdf
- Supplementary Table 1 - pathway analysis BRCA COAD.xlsx
- Supplementary Table 2 - ADNI pathway analysis.xlsx
- Supplementary Table 3 - ADNI pathway analysis missMethyl.xlsx
