# Supplementary material for: An integrative multiomics random forest framework for robust biomarker discovery
Source: Gigascience. 2025 Dec 9;15:giaf148. doi: 10.1093/gigascience/giaf148 (PMC12821379; doi:10.1093/gigascience/giaf148)
Supplement: giaf148_Supplemental_Files [file giaf148_supplemental_files.zip › Supplementary Table 1 - pathway analysis BRCA COAD.xlsx]

## Sheet: Sheet1
	Supplementary Table 1 Significant Pathways enriched with MRF-IMD selected genes for BRCA and COAD
	BRCA							COAD
	Description	Pvalue	P adjust	geneID	Count	Category		Description	P value	P adjust	geneID	Count	Category
	REACTOME CONSTITUTIVE SIGNALING BY ABERRANT PI3K IN CANCER	3.23435e-07	0.000225111	ESR1/FGF10/CD19/NTRK2/NRG1/NRG2/LCK	7	Canonical		REACTOME ECM PROTEOGLYCANS	0.000132443	0.0384845	COMP/COL1A1/ITGA8/LUM/BGN	5	Canonical
	REACTOME PI3K AKT SIGNALING IN CANCER	2.20508e-06	0.000767366	ESR1/FGF10/CD19/NTRK2/NRG1/NRG2/LCK	7	Canonical		REACTOME EXTRACELLULAR MATRIX ORGANIZATION	0.000139944	0.0384845	COMP/COL11A1/MMP12/MFAP4/FBLN1/COL1A1/ITGA8/LUM/BGN	9	Canonical
	REACTOME NEGATIVE REGULATION OF THE PI3K AKT NETWORK	3.52884e-06	0.000818691	ESR1/FGF10/CD19/NTRK2/NRG1/NRG2/LCK	7	Canonical		GOBP MUSCLE CONTRACTION	3.4153e-08	6.48565e-05	CHGA/COMP/DES/CASQ2/TNNC2/MYH11/CNN1/SYNM/PLN/SGCA/PTGER3/LMOD1/TACR2/CCDC78	14	GO
	REACTOME NUCLEAR SIGNALING BY ERBB4	2.62484e-05	0.00456721	ESR1/S100B/NRG1/NRG2	4	Canonical		GOBP MUSCLE SYSTEM PROCESS	1.30919e-07	8.65946e-05	CHGA/COMP/DES/CASQ2/TNNC2/MYH11/HAND2/CNN1/SYNM/PLN/SGCA/PTGER3/LMOD1/TACR2/CCDC78	15	GO
	WP NEURAL CREST CELL MIGRATION IN CANCER	8.6083e-05	0.0119828	NTRK2/F2RL2/EPHB1/EPHB6	4	Canonical		GOBP EXTERNAL ENCAPSULATING STRUCTURE ORGANIZATION	1.368e-07	8.65946e-05	COMP/COL11A1/DPT/MYH11/GREM1/MMP12/CCDC80/MFAP4/MMP28/FBLN1/COL1A1/ITGA8/LUM	13	GO
	WP TCELL RECEPTOR SIGNALING	0.000129775	0.0150539	GATA3/ITK/TNFRSF9/PRKCQ/LCK	5	Canonical		GOBP CARTILAGE DEVELOPMENT	5.52638e-07	0.000262365	COMP/CHRDL2/COL11A1/BMP3/HAND2/GREM1/WNT7B/MGP/COL1A1/BGN	10	GO
	WP BMP SIGNALING IN EYELID DEVELOPMENT	0.00016674	0.0165787	SFRP1/FGF10/FOXC1	3	Canonical		GOBP REGULATION OF BMP SIGNALING PATHWAY	7.73775e-07	0.00029388	CHRDL2/CHRDL1/SFRP4/GREM2/GREM1/RGMA/TNFAIP6/RBPMS2	8	GO
	REACTOME SIGNALING BY ERBB4	0.000278206	0.0183938	ESR1/S100B/NRG1/NRG2	4	Canonical		GOBP EMBRYONIC MORPHOGENESIS	1.00246e-06	0.000317277	COL11A1/GREM2/HAND2/GREM1/WNT7B/DUSP4/RSPO3/MAB21L2/RGMA/INHBA/CTHRC1/IL1RN/ITGA8/RBPMS2/WNT2/TWIST1	16	GO
	KEGG MEDICUS VARIANT MUTATION INACTIVATED ERBB4 TO NRG ERBB4 PI3K SIGNALING PATHWAY	0.000291129	0.0183938	NRG1/NRG2	2	Canonical		GOBP CONNECTIVE TISSUE DEVELOPMENT	1.52739e-06	0.000375894	COMP/CHRDL2/COL11A1/BMP3/HAND2/GREM1/WNT7B/UMODL1/MGP/COL1A1/BGN	11	GO
	REACTOME GRB7 EVENTS IN ERBB2 SIGNALING	0.000291129	0.0183938	NRG1/NRG2	2	Canonical		GOBP RESPONSE TO BMP	1.58355e-06	0.000375894	COMP/CHRDL2/CHRDL1/SFRP4/GREM2/GREM1/RGMA/TNFAIP6/RBPMS2	9	GO
	REACTOME INTRACELLULAR SIGNALING BY SECOND MESSENGERS	0.000297205	0.0183938	ESR1/FGF10/CD19/NTRK2/NRG1/NRG2/CBX2/LCK	8	Canonical		GOBP COLLAGEN FIBRIL ORGANIZATION	3.22308e-06	0.000680057	COMP/COL11A1/DPT/GREM1/COL1A1/LUM	6	GO
	WP DEVELOPMENT OF URETERIC COLLECTION SYSTEM	0.000317135	0.0183938	FREM1/GATA3/FOXC1/VANGL2	4	Canonical		GOBP OSSIFICATION	3.58113e-06	0.000680057	COMP/CHRDL2/CHRDL1/COL11A1/BMP3/HAND2/GREM1/WNT7B/TNFAIP6/CTHRC1/MGP/COL1A1/TWIST1	13	GO
	PID GLYPICAN 1PATHWAY	0.000416234	0.0222845	BLK/NRG1/LCK	3	Canonical		GOBP SKELETAL SYSTEM DEVELOPMENT	4.03356e-06	0.000696338	COMP/CHRDL2/SFRP4/COL11A1/BMP3/PRELP/HAND2/GREM1/WNT7B/MGP/COL1A1/BNC2/BGN/TWIST1	14	GO
	PID EPHRINB REV PATHWAY	0.000570996	0.0283867	BLK/EPHB1/LCK	3	Canonical		GOBP NEGATIVE REGULATION OF BMP SIGNALING PATHWAY	5.33817e-06	0.000844766	CHRDL2/CHRDL1/GREM2/GREM1/TNFAIP6/RBPMS2	6	GO
	BIOCARTA AGR PATHWAY	0.000758368	0.0351883	NRG1/NRG2/DMD	3	Canonical		GOBP CELL SURFACE RECEPTOR PROTEIN SERINE THREONINE KINASE SIGNALING PATHWAY	9.99368e-06	0.00145985	COMP/CHRDL2/CHRDL1/SFRP4/GREM2/GREM1/RGMA/INHBA/TNFAIP6/ITGA8/RBPMS2/GCNT2	12	GO
	GOBP GLAND DEVELOPMENT	1.67949e-08	3.30188e-05	SFRP1/ESR1/FOXA1/FGF10/PITX1/OXTR/NRG1/GATA3/RGN/ID4/FOXC1/CCL11/CDH1/IQGAP3	14	GO		GOBP REGULATION OF TRANSMEMBRANE RECEPTOR PROTEIN SERINE THREONINE KINASE SIGNALING PATHWAY	2.73354e-05	0.00370786	CHRDL2/CHRDL1/SFRP4/GREM2/GREM1/RGMA/INHBA/TNFAIP6/ITGA8/RBPMS2	10	GO
	GOBP DEVELOPMENTAL GROWTH INVOLVED IN MORPHOGENESIS	1.14199e-07	0.000110815	SFRP1/ESR1/EDN3/FGF10/S100B/BCL11A/ST8SIA2/CCL11/RGMA/CDH1	10	GO		GOBP RESPONSE TO GROWTH FACTOR	7.87926e-05	0.00997514	COMP/CHRDL2/CHRDL1/SFRP4/TAC1/GREM2/GREM1/RGMA/TNFAIP6/COL1A1/ITGA8/RBPMS2/WNT2/TWIST1/GCNT2	15	GO
	GOBP PROSTATE GLAND MORPHOGENESIS	1.69097e-07	0.000110815	SFRP1/ESR1/FOXA1/FGF10/ID4	5	GO		GOBP REGULATION OF PEROXISOME PROLIFERATOR ACTIVATED RECEPTOR SIGNALING PATHWAY	9.39613e-05	0.011152	LMO3/PTGIS/TWIST1	3	GO
	GOBP PROSTATE GLAND DEVELOPMENT	3.04064e-06	0.00130221	SFRP1/ESR1/FOXA1/FGF10/ID4	5	GO		GOBP MUSCLE STRUCTURE DEVELOPMENT	0.00010767	0.0120274	COMP/DES/COL11A1/MYH11/GREM1/ACTL8/SGCA/LMOD1/ITGA8/RBPMS2/WNT2/TAGLN/TWIST1/BOC	14	GO
	GOBP MAMMARY GLAND DEVELOPMENT	3.31183e-06	0.00130221	ESR1/FGF10/OXTR/NRG1/GATA3/CCL11/IQGAP3	7	GO		GOBP REGULATION OF MUSCLE SYSTEM PROCESS	0.000151267	0.0159587	CHGA/CASQ2/TNNC2/HAND2/CNN1/PLN/SGCA/TACR2	8	GO
	GOBP DEVELOPMENTAL GROWTH	9.7088e-06	0.00291837	SFRP1/ESR1/EDN3/FGF10/S100B/BCL11A/GATA3/ST8SIA2/COL14A1/FOXC1/CCL11/RGMA/CDH1	13	GO		GOBP OSTEOBLAST DIFFERENTIATION	0.000192247	0.0183117	BMP3/HAND2/GREM1/WNT7B/TNFAIP6/CTHRC1/COL1A1/TWIST1	8	GO
	GOBP PROSTATE GLANDULAR ACINUS DEVELOPMENT	1.11735e-05	0.00291837	SFRP1/ESR1/FOXA1	3	GO		GOBP REGULATION OF SYSTEM PROCESS	0.00019589	0.0183117	CHGA/DES/CASQ2/TNNC2/HAND2/HSPB7/CNN1/PLN/SGCA/PTGER3/INHBA/TACR2	12	GO
	GOBP POSITIVE REGULATION OF CELL JUNCTION ASSEMBLY	1.18754e-05	0.00291837	SFRP1/CLDN19/NTRK2/OXTR/ST8SIA2/EPHB1	6	GO		GOBP NEGATIVE REGULATION OF CELLULAR RESPONSE TO GROWTH FACTOR STIMULUS	0.000203752	0.0183117	CHRDL2/CHRDL1/GREM2/GREM1/TNFAIP6/RBPMS2	6	GO
	GOBP UROGENITAL SYSTEM DEVELOPMENT	1.34005e-05	0.00292727	SFRP1/ESR1/FOXA1/FGF10/ID4	5	GO		GOBP SUPRAMOLECULAR FIBER ORGANIZATION	0.000212141	0.0183117	COMP/DES/COL11A1/KRT20/DPT/MYH11/GREM1/CNN1/ACTL8/LMOD1/MFAP4/TNFAIP6/COL1A1/LUM/ESPNL	15	GO
	GOBP MAMMARY GLAND EPITHELIUM DEVELOPMENT	1.66698e-05	0.00327729	ESR1/FGF10/GATA3/CCL11/IQGAP3	5	GO		GOBP SENSORY ORGAN DEVELOPMENT	0.000255743	0.0211154	CHRDL1/COL11A1/HAND2/WNT7B/MAB21L2/PDE6A/INHBA/CTHRC1/ITGA8/BNC2/WNT2/TWIST1	12	GO
	GOBP GROWTH	1.86891e-05	0.00334026	SFRP1/ESR1/SLC44A4/EDN3/FGF10/S100B/BCL11A/GATA3/ST8SIA2/COL14A1/FOXC1/CCL11/RGMA/PRKCQ/CDH1	15	GO		GOBP MORPHOGENESIS OF EMBRYONIC EPITHELIUM	0.000307418	0.0243245	GREM1/WNT7B/RGMA/CTHRC1/WNT2/TWIST1	6	GO
	GOBP GLAND MORPHOGENESIS	2.69271e-05	0.00441155	SFRP1/ESR1/FOXA1/FGF10/ID4/CCL11	6	GO		GOBP BONE DEVELOPMENT	0.000349698	0.0257837	COMP/SFRP4/GREM1/COL1A1/BNC2/BGN/TWIST1	7	GO
	GOBP B CELL RECEPTOR SIGNALING PATHWAY	3.03116e-05	0.00458404	CD19/BLK/ITK/CD79B/LCK	5	GO		GOBP NEGATIVE REGULATION OF LEUKOCYTE CHEMOTAXIS	0.000353015	0.0257837	GREM1/TNFAIP6/MMP28	3	GO
	GOBP MESENCHYMAL CELL DIFFERENTIATION	3.90053e-05	0.00547746	SFRP1/EDN3/FOXA1/FGF10/NRG1/GATA3/FOXC1/FAM83D	8	GO		GOBP REGULATION OF OSTEOBLAST DIFFERENTIATION	0.000379236	0.0259533	HAND2/GREM1/WNT7B/TNFAIP6/CTHRC1/TWIST1	6	GO
	GOBP REGULATION OF REPRODUCTIVE PROCESS	4.99552e-05	0.00654746	SFRP1/ESR1/OXTR/PTGDS/RGN/PKMYT1/CDC20	7	GO		GOBP TISSUE MORPHOGENESIS	0.000382672	0.0259533	COL11A1/HAND2/GREM1/WNT7B/RSPO3/MMP12/RGMA/INHBA/CTHRC1/ITGA8/WNT2/TWIST1	12	GO
	GOBP CELL PROJECTION MORPHOGENESIS	5.66564e-05	0.00696166	EDN3/S100B/BCL11A/NTRK2/GATA3/ST8SIA2/VANGL2/EPHB1/RGMA/EPHB6/PRKCQ/CDH1	12	GO		GOBP PEROXISOME PROLIFERATOR ACTIVATED RECEPTOR SIGNALING PATHWAY	0.000401668	0.0263023	LMO3/PTGIS/TWIST1	3	GO
	GOBP CELL GROWTH	7.72944e-05	0.00871679	SFRP1/SLC44A4/EDN3/S100B/BCL11A/ST8SIA2/COL14A1/RGMA/PRKCQ/CDH1	10	GO		GOBP REGULATION OF CELLULAR RESPONSE TO GROWTH FACTOR STIMULUS	0.000458529	0.0288678	CHRDL2/CHRDL1/SFRP4/GREM2/GREM1/RGMA/TNFAIP6/ITGA8/RBPMS2	9	GO
	GOBP LYMPHOCYTE ACTIVATION	7.98437e-05	0.00871679	SFRP1/FGF10/CD19/GATA3/FCRL1/TNFRSF13B/ITK/LY9/TNFRSF9/EPHB1/CD79B/PRKCQ/LCK	13	GO		GOBP COLLAGEN METABOLIC PROCESS	0.000489438	0.0288678	MMP12/INHBA/MFAP4/MMP28/COL1A1	5	GO
	GOBP DEVELOPMENTAL CELL GROWTH	8.42416e-05	0.00871679	EDN3/S100B/BCL11A/ST8SIA2/COL14A1/RGMA/CDH1	7	GO		GOBP SKELETAL SYSTEM MORPHOGENESIS	0.000509537	0.0288678	COMP/SFRP4/COL11A1/GREM1/MGP/COL1A1/TWIST1	7	GO
	GOBP REGULATION OF MORPHOGENESIS OF A BRANCHING STRUCTURE	0.000104708	0.0102928	SFRP1/ESR1/FGF10/BCL11A	4	GO		GOBP SMOOTH MUSCLE CONTRACTION	0.00053274	0.0288678	COMP/MYH11/CNN1/PTGER3/TACR2	5	GO
	GOBP ERK1 AND ERK2 CASCADE	0.000123147	0.0110237	FGF10/NTRK2/OXTR/NRG1/CCL11/EPHB1/FAM83D/IQGAP3	8	GO		GOBP REGULATION OF RELAXATION OF CARDIAC MUSCLE	0.000539356	0.0288678	CHGA/PLN	2	GO
	GOBP POSITIVE REGULATION OF CATALYTIC ACTIVITY	0.00012815	0.0110237	SFRP1/ESR1/EDN3/FCER2/NTRK2/NRG1/AIM2/ITK/CCL11/CDC20/PRKCQ/TBC1D9/LCK	13	GO		GOBP TENDON DEVELOPMENT	0.000539356	0.0288678	COMP/COL11A1	2	GO
	GOBP TISSUE MORPHOGENESIS	0.000128966	0.0110237	SFRP1/ESR1/FOXA1/FGF10/NRG1/GATA3/ID4/FOXC1/CCL11/VANGL2/RGMA	11	GO		GOBP MULTICELLULAR ORGANISMAL MOVEMENT	0.000547257	0.0288678	COMP/TNNC2/SYNM/CCDC78	4	GO
	GOBP AXON DEVELOPMENT	0.000139382	0.0114177	EDN3/S100B/NTRK2/GATA3/VANGL2/EPHB1/RGMA/EPHB6/PRKCQ/CDH1	10	GO		GOBP REGULATION OF MUSCLE CONTRACTION	0.000635889	0.0326366	CHGA/CASQ2/TNNC2/CNN1/PLN/TACR2	6	GO
	GOBP EPITHELIAL TUBE MORPHOGENESIS	0.000158179	0.0124392	SFRP1/ESR1/FOXA1/FGF10/GATA3/CCL11/VANGL2/RGMA	8	GO		GOBP NEGATIVE REGULATION OF CELL SUBSTRATE ADHESION	0.000654992	0.0327324	MMP12/FBLN1/COL1A1/GCNT2	4	GO
	GOBP MESENCHYME DEVELOPMENT	0.00017502	0.0132342	SFRP1/EDN3/FOXA1/FGF10/NRG1/GATA3/FOXC1/FAM83D	8	GO		GOBP CELLULAR RESPONSE TO RETINOIC ACID	0.000734661	0.0357724	HAND2/WNT7B/COL1A1/WNT2	4	GO
	GOBP CELL SURFACE RECEPTOR PROTEIN TYROSINE KINASE SIGNALING PATHWAY	0.000199958	0.0145599	FGF10/NTRK2/BLK/NRG1/GATA3/FOXC1/CBLC/EPHB1/EPHB6/PRKCQ/LCK	11	GO		GOBP NEGATIVE REGULATION OF OSTEOBLAST DIFFERENTIATION	0.00077696	0.0368862	HAND2/GREM1/TNFAIP6/TWIST1	4	GO
	GOBP REGULATION OF BRANCHING INVOLVED IN PROSTATE GLAND MORPHOGENESIS	0.000209322	0.0146692	SFRP1/ESR1	2	GO		GOBP NON CANONICAL WNT SIGNALING PATHWAY	0.000914161	0.0423412	SFRP4/WNT7B/RSPO3/CTHRC1	4	GO
	GOBP RESPONSE TO ESTRADIOL	0.000217453	0.0146692	SFRP1/ESR1/FOXA1/FGF10/OXTR	5	GO		GOBP INTESTINE SMOOTH MUSCLE CONTRACTION	0.000998828	0.0431085	PTGER3/TACR2	2	GO
	GOBP MAMMARY GLAND EPITHELIAL CELL PROLIFERATION	0.000229496	0.0146692	ESR1/GATA3/IQGAP3	3	GO		GOBP NEGATIVE REGULATION OF GONADOTROPIN SECRETION	0.000998828	0.0431085	INHBA/TACR2	2	GO
	GOBP POSITIVE REGULATION OF SYNAPSE ASSEMBLY	0.000232117	0.0146692	NTRK2/OXTR/ST8SIA2/EPHB1	4	GO		GOBP TACHYKININ RECEPTOR SIGNALING PATHWAY	0.000998828	0.0431085	TAC1/TACR2	2	GO
	GOBP FEMALE SEX DIFFERENTIATION	0.000244413	0.0146692	SFRP1/ESR1/FGF10/DACH1/FOXC1	5	GO		GOBP MESENCHYME DEVELOPMENT	0.00110317	0.0465536	HAND2/GREM1/COL1A1/SEMA6D/BNC2/WNT2/TWIST1/GCNT2	8	GO
	GOBP REGULATION OF MORPHOGENESIS OF AN EPITHELIUM	0.000246228	0.0146692	SFRP1/ESR1/FGF10/GATA3	4	GO		GOBP STRIATED MUSCLE CONTRACTION	0.0011569	0.0477601	CHGA/CASQ2/TNNC2/SYNM/PLN/CCDC78	6	GO
	GOBP IMMUNE RESPONSE REGULATING CELL SURFACE RECEPTOR SIGNALING PATHWAY	0.000298941	0.0172858	CD19/FCER2/BLK/GATA3/ITK/CD79B/PRKCQ/LCK	8	GO		GOBP G PROTEIN COUPLED RECEPTOR SIGNALING PATHWAY INVOLVED IN HEART PROCESS	0.00127912	0.0497323	CHGA/PLN	2	GO
	GOBP PROSTATE GLANDULAR ACINUS MORPHOGENESIS	0.000313039	0.0175609	SFRP1/ESR1	2	GO		GOBP POSITIVE REGULATION OF PEROXISOME PROLIFERATOR ACTIVATED RECEPTOR SIGNALING PATHWAY	0.00127912	0.0497323	LMO3/PTGIS	2	GO
	GOBP IMMUNE RESPONSE REGULATING SIGNALING PATHWAY	0.000321563	0.0175609	ESR1/CD19/FCER2/BLK/GATA3/AIM2/ITK/CD79B/PRKCQ/LCK	10	GO		GOBP CIRCULATORY SYSTEM PROCESS	0.00128324	0.0497323	CHGA/COMP/DES/SLC13A3/CASQ2/HSPB7/PLN/HBB/TACR2/ABCG2/KCNMB1	11	GO
	GOBP AXIS ELONGATION	0.00035362	0.0187896	SFRP1/ESR1/FGF10	3	GO		HALLMARK EPITHELIAL MESENCHYMAL TRANSITION	1.43915e-07	3.45396e-06	COMP/SFRP4/COL11A1/GREM1/INHBA/CTHRC1/FBLN1/MGP/COL1A1/LUM/TAGLN/BGN	12	Hallmark
	GOBP CELL MORPHOGENESIS INVOLVED IN NEURON DIFFERENTIATION	0.000363424	0.0188024	EDN3/S100B/NTRK2/GATA3/VANGL2/EPHB1/RGMA/EPHB6/PRKCQ/CDH1	10	GO		HALLMARK MYOGENESIS	1.0122e-05	0.000121464	DES/CASQ2/TNNC2/MYH11/PTGIS/SGCA/COL1A1/HSPB8/PYGM/TAGLN	10	Hallmark
	GOBP SEX DIFFERENTIATION	0.000388896	0.0193951	SFRP1/ESR1/FGF10/DACH1/GATA3/FOXC1/CBX2	7	GO
	GOBP MORPHOGENESIS OF A BRANCHING STRUCTURE	0.00039461	0.0193951	SFRP1/ESR1/FOXA1/FGF10/BCL11A/CCL11	6	GO
	GOBP EPITHELIAL TUBE FORMATION	0.000405307	0.019435	SFRP1/FGF10/GATA3/VANGL2/RGMA	5	GO
	GOBP ANTIGEN RECEPTOR MEDIATED SIGNALING PATHWAY	0.000425944	0.0195232	CD19/BLK/GATA3/ITK/CD79B/LCK	6	GO
	GOBP MAMMARY GLAND DUCT MORPHOGENESIS	0.000429139	0.0195232	ESR1/FGF10/CCL11	3	GO
	GOBP LACRIMAL GLAND DEVELOPMENT	0.000436938	0.0195232	FGF10/FOXC1	2	GO
	GOBP NEGATIVE REGULATION OF CELL DIFFERENTIATION	0.00047114	0.0205836	SFRP1/FOXA1/FGF10/BCL11A/MMP11/GATA3/ID4/CCL11/EPHB1/RGMA/CDH1	11	GO
	GOBP MORPHOGENESIS OF AN EPITHELIUM	0.000525368	0.0224538	SFRP1/ESR1/FOXA1/FGF10/GATA3/ID4/CCL11/VANGL2/RGMA	9	GO
	GOBP CELL MORPHOGENESIS	0.000538144	0.0225104	EDN3/S100B/BCL11A/NTRK2/GATA3/ST8SIA2/CCL11/VANGL2/EPHB1/RGMA/EPHB6/PRKCQ/CDH1	13	GO
	GOBP REGULATION OF CELL JUNCTION ASSEMBLY	0.00058487	0.0236713	SFRP1/CLDN19/NTRK2/OXTR/ST8SIA2/EPHB1	6	GO
	GOBP REPRODUCTIVE SYSTEM DEVELOPMENT	0.000589977	0.0236713	SFRP1/ESR1/FOXA1/FGF10/GATA3/ID4/FOXC1	7	GO
	GOBP MORPHOGENESIS OF EMBRYONIC EPITHELIUM	0.000655277	0.0252603	SFRP1/FGF10/GATA3/VANGL2/RGMA	5	GO
	GOBP TUBE FORMATION	0.000655277	0.0252603	SFRP1/FGF10/GATA3/VANGL2/RGMA	5	GO
	GOBP MESENCHYMAL EPITHELIAL CELL SIGNALING	0.000744545	0.0279105	FOXA1/FGF10	2	GO
	GOBP NEURON PROJECTION GUIDANCE	0.000752419	0.0279105	EDN3/GATA3/VANGL2/EPHB1/EPHB6/PRKCQ	6	GO
	GOBP CALCIUM ION HOMEOSTASIS	0.000821577	0.0299045	EDN3/CD19/SLC24A2/RGN/CCL11/DMD/LCK	7	GO
	GOBP REGULATION OF FIBROBLAST PROLIFERATION	0.000836597	0.0299045	SFRP1/ESR1/FGF10/DACH1	4	GO
	GOBP DEVELOPMENT OF PRIMARY SEXUAL CHARACTERISTICS	0.00085826	0.0301311	SFRP1/ESR1/DACH1/GATA3/FOXC1/CBX2	6	GO
	GOBP LYMPHOCYTE DIFFERENTIATION	0.000885723	0.0304038	SFRP1/CD19/GATA3/ITK/LY9/TNFRSF9/CD79B/LCK	8	GO
	GOBP LUNG SACCULE DEVELOPMENT	0.000927887	0.0304038	FOXA1/FGF10	2	GO
	GOBP NEURONAL ACTION POTENTIAL PROPAGATION	0.000927887	0.0304038	CLDN19/NTRK2	2	GO
	GOBP REGULATION OF DOPAMINERGIC NEURON DIFFERENTIATION	0.000927887	0.0304038	SFRP1/FOXA1	2	GO
	GOBP NEURAL CREST CELL DIFFERENTIATION	0.000944598	0.0304439	SFRP1/EDN3/NRG1/FOXC1	4	GO
	GOBP PITUITARY GLAND DEVELOPMENT	0.000960738	0.0304647	FGF10/PITX1/CDH1	3	GO
	GOBP NEURON PROJECTION EXTENSION	0.000979172	0.0305564	EDN3/S100B/BCL11A/ST8SIA2/CDH1	5	GO
	GOBP STEM CELL DIFFERENTIATION	0.00103817	0.0315619	SFRP1/ESR1/EDN3/FOXA1/NRG1/FOXC1	6	GO
	GOBP SYNAPTIC SIGNALING	0.0010435	0.0315619	S100B/NTRK2/OXTR/SCN2B/GRIK1/SLC24A2/ANXA9/DMD/EPHB1/CDC20/CDH1	11	GO
	GOBP CELLULAR RESPONSE TO X RAY	0.00113068	0.0336806	SFRP1/GATA3	2	GO
	GOBP MAMMARY GLAND MORPHOGENESIS	0.00125361	0.0364316	ESR1/FGF10/CCL11	3	GO
	GOBP REGULATION OF NERVOUS SYSTEM DEVELOPMENT	0.00126796	0.0364316	NTRK2/OXTR/ID4/ST8SIA2/CCL11/EPHB1/RGMA/CDH1	8	GO
	GOBP CELL JUNCTION ASSEMBLY	0.00132153	0.0364316	SFRP1/CLDN19/NTRK2/OXTR/ST8SIA2/CLDN11/EPHB1/CDH1	8	GO
	GOBP SKELETAL MUSCLE CONTRACTION	0.00133464	0.0364316	SYNM/STAC/DMD	3	GO
	GOBP BRANCHING INVOLVED IN PROSTATE GLAND MORPHOGENESIS	0.00135275	0.0364316	SFRP1/ESR1	2	GO
	GOBP SUCKLING BEHAVIOR	0.00135275	0.0364316	DACH1/OXTR	2	GO
	GOBP WATER SOLUBLE VITAMIN BIOSYNTHETIC PROCESS	0.00135275	0.0364316	PSAT1/RGN	2	GO
	GOBP MESONEPHROS DEVELOPMENT	0.00142491	0.0378564	SFRP1/FGF10/GATA3/FOXC1	4	GO
	GOBP DEVELOPMENT OF PRIMARY FEMALE SEXUAL CHARACTERISTICS	0.00147563	0.0386812	SFRP1/ESR1/DACH1/FOXC1	4	GO
	GOBP POSITIVE REGULATION OF BINDING	0.00158083	0.0408568	BLK/GATA3/FOXC1/EIF3C	4	GO
	GOBP NEGATIVE REGULATION OF CELL DEVELOPMENT	0.00160019	0.0408568	SFRP1/BCL11A/ID4/CCL11/RGMA/CDH1	6	GO
	GOBP FIBROBLAST PROLIFERATION	0.00169114	0.0426254	SFRP1/ESR1/FGF10/DACH1	4	GO
	GOBP SECRETION	0.0018249	0.0454145	SFRP1/SLC44A4/EDN3/FGF10/NTRK2/BLK/OXTR/PTGDS/NRG1/F2RL2/GATA3/VSNL1	12	GO
	GOBP NEGATIVE REGULATION OF EPITHELIAL TO MESENCHYMAL TRANSITION	0.00189014	0.0464502	SFRP1/FOXA1/GATA3	3	GO
	GOBP SIGNAL RELEASE	0.00193828	0.0465533	SFRP1/SLC44A4/EDN3/BLK/OXTR/F2RL2/GATA3/VSNL1	8	GO
	GOBP EPITHELIAL TO MESENCHYMAL TRANSITION	0.00196537	0.0465533	SFRP1/FOXA1/GATA3/FOXC1/FAM83D	5	GO
	GOBP REGULATION OF NEURON DIFFERENTIATION	0.00196537	0.0465533	SFRP1/FOXA1/S100B/BCL11A/ID4	5	GO
	GOBP EPITHELIAL CELL PROLIFERATION	0.00201325	0.0471197	SFRP1/ESR1/FGF10/DACH1/GATA3/RGN/CCL11/IQGAP3	8	GO
	GOBP REGULATION OF TRANS SYNAPTIC SIGNALING	0.00211676	0.0476488	S100B/NTRK2/OXTR/GRIK1/SLC24A2/EPHB1/CDC20/CDH1	8	GO
	GOBP MEIOTIC CELL CYCLE PHASE TRANSITION	0.00213281	0.0476488	PKMYT1/CDC20	2	GO
	GOBP OTIC VESICLE DEVELOPMENT	0.00213281	0.0476488	FGF10/GATA3	2	GO
	GOBP REGULATION OF MAMMARY GLAND EPITHELIAL CELL PROLIFERATION	0.00213281	0.0476488	GATA3/IQGAP3	2	GO
