# Supplementary material for: An integrative multiomics random forest framework for robust biomarker discovery
Source: Gigascience. 2025 Dec 9;15:giaf148. doi: 10.1093/gigascience/giaf148 (PMC12821379; doi:10.1093/gigascience/giaf148)
Supplement: giaf148_Supplemental_Files [file giaf148_supplemental_files.zip › Supplementary Table 2 - ADNI pathway analysis.xlsx]

## Sheet: Sheet1
	Supplementary Table 2 Significant Pathways enriched in MRF-IMD selected genes for ADNI
	BRCA
	Description	Pvalue	P adjust	geneID	Count	Category
	GOBP_T_CELL_DIFFERENTIATION	6.47179e-10	1.45033e-06	ZNF683/THEMIS/DTX1/IKZF3/LIG4/WNT10B/LAG3/CD8A/GPR183/TOX/EOMES/BCL6/CCR7/TCF7/IL7R/SOS2/HLX	17	GO
	GOBP_LYMPHOCYTE_DIFFERENTIATION	2.21189e-09	2.47842e-06	ZNF683/THEMIS/DTX1/TPD52/IKZF3/LIG4/WNT10B/LAG3/CD8A/GPR183/ITGB1/TOX/EOMES/BCL6/CCR7/TCF7/IL7R/SOS2/HLX	19	GO
	GOBP_T_CELL_ACTIVATION	8.38163e-09	5.33515e-06	ZNF683/THEMIS/DTX1/UFL1/IKZF3/LIG4/TMIGD2/WNT10B/LAG3/CD8A/GPR183/TOX/EOMES/BCL6/CCR7/CCL2/TCF7/IL7R/SLC11A1/SOS2/HLX	21	GO
	GOBP_MONONUCLEAR_CELL_DIFFERENTIATION	9.52281e-09	5.33515e-06	ZNF683/THEMIS/DTX1/TPD52/IKZF3/LIG4/FOS/WNT10B/LAG3/CD8A/GPR183/ITGB1/TOX/EOMES/BCL6/CCR7/TCF7/IL7R/SOS2/HLX	20	GO
	GOBP_LYMPHOCYTE_ACTIVATION	3.02798e-08	1.35714e-05	ZNF683/THEMIS/DTX1/UFL1/TPD52/IKZF3/LIG4/TMIGD2/WNT10B/LAG3/CD8A/GPR183/ITGB1/TOX/EOMES/BCL6/CCR7/CCL2/TCF7/IL7R/SLC11A1/SOS2/CLNK/HLX	24	GO
	GOBP_LEUKOCYTE_DIFFERENTIATION	1.68585e-07	6.29666e-05	ZNF683/THEMIS/DTX1/TPD52/IKZF3/LIG4/FOS/WNT10B/LAG3/CD8A/GPR183/ITGB1/TOX/EOMES/BCL6/CCR7/TCF7/IL7R/SOS2/HLX	20	GO
	GOBP_IMMUNE_EFFECTOR_PROCESS	3.21904e-07	0.000103055	C4BPA/ZNF683/STAP1/SH2D1B/CFH/ANXA3/UFL1/LIG4/BTN3A2/LAG3/CD8A/GPR183/EOMES/BCL6/IL7R/SLC11A1/IGLL5/CLNK/DYSF/HLX/CXCL6	21	GO
	GOBP_REGULATION_OF_LYMPHOCYTE_ACTIVATION	8.26158e-07	0.000231428	ZNF683/DTX1/UFL1/IKZF3/TMIGD2/WNT10B/LAG3/GPR183/TOX/BCL6/CCR7/CCL2/TCF7/IL7R/SOS2/CLNK/HLX	17	GO
	GOBP_REGULATION_OF_LYMPHOCYTE_DIFFERENTIATION	1.60483e-06	0.000399604	ZNF683/DTX1/IKZF3/WNT10B/LAG3/TOX/BCL6/TCF7/IL7R/SOS2/HLX	11	GO
	GOBP_ADAPTIVE_IMMUNE_RESPONSE	2.9564e-06	0.000656502	C4BPA/LILRA3/RAP1GAP/ZNF683/SH2D1B/THEMIS/UFL1/LIG4/BTN3A2/TRAT1/LAG3/CD8A/GPR183/EOMES/BCL6/IL7R/IL17RA/SLC11A1/IGLL5/HLX	20	GO
	GOBP_REGULATION_OF_T_CELL_ACTIVATION	3.22245e-06	0.000656502	ZNF683/DTX1/UFL1/TMIGD2/WNT10B/LAG3/TOX/BCL6/CCR7/CCL2/TCF7/IL7R/SOS2/HLX	14	GO
	GOBP_REGULATION_OF_CELL_ACTIVATION	3.99918e-06	0.000746847	ZNF683/STAP1/DTX1/UFL1/IKZF3/TMIGD2/WNT10B/LAG3/GPR183/TOX/BCL6/CCR7/CCL2/TCF7/IL7R/SOS2/CLNK/HLX	18	GO
	GOBP_HEMOPOIESIS	1.00541e-05	0.00173317	ZNF683/THEMIS/DTX1/UFL1/TPD52/IKZF3/LIG4/FOS/WNT10B/LAG3/CD8A/GPR183/ITGB1/TOX/EOMES/BCL6/CCR7/TCF7/IL7R/SOS2/HLX/ARL11	22	GO
	GOBP_REGULATION_OF_IMMUNE_RESPONSE	1.2787e-05	0.00204683	C4BPA/LILRA3/STAP1/SH2D1B/CFH/THEMIS/UFL1/TMIGD2/BTN3A2/TRAT1/LAG3/FCAR/CD8A/LY96/BCL6/CCR7/IL7R/SLC11A1/CLNK/SEC14L1/HLX/TLR5	22	GO
	GOBP_REGULATION_OF_CELL_DEVELOPMENT	1.53072e-05	0.00223799	ZNF683/DIP2B/EFNA5/CUX2/DTX1/UFL1/IKZF3/LIG4/EPHA4/FOS/WNT10B/LAG3/ITGB1/TOX/BCL6/BMPR1A/TCF7/IL7R/SOS2/HLX	20	GO
	GOBP_REGULATION_OF_LEUKOCYTE_DIFFERENTIATION	1.59785e-05	0.00223799	ZNF683/DTX1/IKZF3/FOS/WNT10B/LAG3/TOX/BCL6/TCF7/IL7R/SOS2/HLX	12	GO
	GOBP_LEUKOCYTE_MEDIATED_IMMUNITY	2.73426e-05	0.0036044	C4BPA/STAP1/SH2D1B/ANXA3/UFL1/LIG4/BTN3A2/LAG3/CD8A/BCL6/IL7R/IGLL5/CLNK/CXCL6	14	GO
	GOBP_CELL_ACTIVATION_INVOLVED_IN_IMMUNE_RESPONSE	4.69762e-05	0.00584854	ZNF683/SH2D1B/ANXA3/LIG4/GPR183/EOMES/BCL6/SLC11A1/CLNK/DYSF/HLX	11	GO
	GOBP_REGULATION_OF_IMMUNE_EFFECTOR_PROCESS	9.53059e-05	0.0109348	C4BPA/ZNF683/STAP1/SH2D1B/CFH/UFL1/LAG3/BCL6/IL7R/CLNK/HLX/CXCL6	12	GO
	GOBP_LEUKOCYTE_MIGRATION	9.75883e-05	0.0109348	APOD/STAP1/ITGA6/S1PR1/GPR183/ITGB1/CCR7/CCL2/IL17RA/DAPK2/CXCL6/CXCR3	12	GO
	GOBP_GLIAL_CELL_MIGRATION	0.000132689	0.0141599	STAP1/EPHA4/RRAS2/GPR183/CCL2	5	GO
	GOBP_REGULATION_OF_HEMOPOIESIS	0.000187713	0.0190049	ZNF683/DTX1/IKZF3/FOS/WNT10B/LAG3/TOX/BCL6/TCF7/IL7R/SOS2/HLX	12	GO
	GOBP_POSITIVE_REGULATION_OF_IMMUNE_RESPONSE	0.000198098	0.0190049	C4BPA/STAP1/SH2D1B/CFH/THEMIS/TMIGD2/BTN3A2/TRAT1/LAG3/CD8A/LY96/CCR7/SLC11A1/CLNK/SEC14L1/HLX/TLR5	17	GO
	GOBP_LYMPHOCYTE_MEDIATED_IMMUNITY	0.000211826	0.0190049	C4BPA/SH2D1B/UFL1/LIG4/BTN3A2/LAG3/CD8A/BCL6/IL7R/IGLL5/CLNK	11	GO
	GOBP_REGULATION_OF_LEUKOCYTE_MEDIATED_IMMUNITY	0.000212013	0.0190049	C4BPA/STAP1/SH2D1B/UFL1/LAG3/BCL6/IL7R/CLNK/CXCL6	9	GO
	GOBP_ADAPTIVE_IMMUNE_RESPONSE_BASED_ON_SOMATIC_RECOMBINATION_OF_IMMUNE_RECEPTORS_BUILT_FROM_IMMUNOGLOBULIN_SUPERFAMILY_DOMAINS	0.000272339	0.0234735	C4BPA/UFL1/LIG4/BTN3A2/CD8A/BCL6/IL7R/IL17RA/SLC11A1/IGLL5/HLX	11	GO
	GOBP_POSITIVE_REGULATION_OF_CELL_DEVELOPMENT	0.000361889	0.0300368	EFNA5/CUX2/UFL1/LIG4/EPHA4/FOS/WNT10B/ITGB1/TOX/BCL6/IL7R/HLX	12	GO
	GOBP_GLIOGENESIS	0.000537426	0.0430133	STAP1/ROR1/DTX1/UFL1/EPHA4/RRAS2/GPR183/EOMES/CCL2/NFIA	10	GO
	GOBP_ALPHA_BETA_T_CELL_DIFFERENTIATION	0.000580763	0.0443141	ZNF683/GPR183/TOX/EOMES/BCL6/HLX	6	GO
	GOBP_REGULATION_OF_GLIAL_CELL_MIGRATION	0.00061708	0.0443141	STAP1/RRAS2/GPR183	3	GO
	GOBP_CELL_KILLING	0.000619427	0.0443141	STAP1/GZMH/CAMP/CFH/LAG3/GZMA/IL7R/CXCL6	8	GO
	GOBP_NEGATIVE_REGULATION_OF_T_HELPER_2_CELL_DIFFERENTIATION	0.000637739	0.0443141	BCL6/HLX	2	GO
	GOBP_NEGATIVE_REGULATION_OF_T_CELL_DIFFERENTIATION	0.00065255	0.0443141	DTX1/LAG3/BCL6/HLX	4	GO
	GOBP_LEUKOCYTE_CELL_CELL_ADHESION	0.000680767	0.0443308	DTX1/UFL1/TMIGD2/WNT10B/LAG3/ITGB1/BCL6/CCR7/CCL2/IL7R/HLX	11	GO
	GOBP_LEUKOCYTE_CHEMOTAXIS	0.000692359	0.0443308	STAP1/S1PR1/GPR183/CCR7/CCL2/IL17RA/DAPK2/CXCL6	8	GO
	GOBP_T_CELL_DIFFERENTIATION_IN_THYMUS	0.000734026	0.0456931	LIG4/TOX/CCR7/IL7R/SOS2	5	GO
