# Supplementary material for: An integrative multiomics random forest framework for robust biomarker discovery
Source: Gigascience. 2025 Dec 9;15:giaf148. doi: 10.1093/gigascience/giaf148 (PMC12821379; doi:10.1093/gigascience/giaf148)
Supplement: giaf148_Supplemental_Files [file giaf148_supplemental_files.zip › Supplementary Table 3 - ADNI pathway analysis missMethyl.xlsx]

## Sheet: Sheet1
	Supplementary Table 3 Top 15 pathways found by the MRF-IMD priority CpG sites using missMethyl
	MRF-IMD Selected CpG Sites (n = 47)			Meta-analysis Significant CpG Sites (n = 44)
	ID	Description	P-value	ID	Description	P-value
	KEGG
	hsa04064	NF-kappa B signaling pathway	0.0293358	hsa03265	Virion - Ebolavirus, Lyssavirus and Morbillivirus	0.0222718
	hsa04625	C-type lectin receptor signaling pathway	0.0331254	hsa04514	Cell adhesion molecules	0.0418296
	hsa05032	Morphine addiction	0.0351144	hsa04150	mTOR signaling pathway	0.0424119
	hsa04670	Leukocyte transendothelial migration	0.0405149	hsa03060	Protein export	0.0504726
	hsa04380	Osteoclast differentiation	0.0526037	hsa04710	Circadian rhythm	0.0665704
	hsa04550	Signaling pathways regulating pluripotency of stem cells	0.0666885	hsa00970	Aminoacyl-tRNA biosynthesis	0.075237
	hsa04062	Chemokine signaling pathway	0.0837972	hsa04672	Intestinal immune network for IgA production	0.0758454
	hsa04060	Cytokine-cytokine receptor interaction	0.0881467	hsa00512	Mucin type O-glycan biosynthesis	0.0770081
	hsa05225	Hepatocellular carcinoma	0.0900775	hsa05216	Thyroid cancer	0.0787511
	hsa05167	Kaposi sarcoma-associated herpesvirus infection	0.0908846	hsa05131	Shigellosis	0.0837435
	hsa04310	Wnt signaling pathway	0.104321	hsa05219	Bladder cancer	0.085786
	hsa03272	Virion - Hepatitis viruses	0.104634	hsa04510	Focal adhesion	0.086053
	hsa05216	Thyroid cancer	0.1096	hsa04810	Regulation of actin cytoskeleton	0.0930292
	hsa05110	Vibrio cholerae infection	0.129663	hsa05110	Vibrio cholerae infection	0.0947306
	hsa04622	RIG-I-like receptor signaling pathway	0.140051	hsa04144	Endocytosis	0.0972648
	GO
	GO:0031764	type 1 galanin receptor binding	0.0013809	GO:0072741	protein localization to cell division site	6.13884e-06
	GO:0004654	polyribonucleotide nucleotidyltransferase activity	0.00157032	GO:1905345	protein localization to cleavage furrow	6.13884e-06
	GO:0071042	nuclear polyadenylation-dependent mRNA catabolic process	0.00157032	GO:0032954	regulation of cytokinetic process	5.59696e-05
	GO:0071047	polyadenylation-dependent mRNA catabolic process	0.00157032	GO:1903436	regulation of mitotic cytokinetic process	5.59696e-05
	GO:0097222	mitochondrial mRNA polyadenylation	0.00157032	GO:1903438	positive regulation of mitotic cytokinetic process	5.59696e-05
	GO:0045352	interleukin-1 type I receptor antagonist activity	0.00190667	GO:0032154	cleavage furrow	0.000186362
	GO:0045353	interleukin-1 type II receptor antagonist activity	0.00190667	GO:1903490	positive regulation of mitotic cytokinesis	0.000216853
	GO:0010460	positive regulation of heart rate	0.00197427	GO:1902412	regulation of mitotic cytokinesis	0.000316285
	GO:0008266	poly(U) RNA binding	0.00216316	GO:0032153	cell division site	0.000358114
	GO:0016055	Wnt signaling pathway	0.00241547	GO:0043367	CD4-positive, alpha-beta T cell differentiation	0.00121839
	GO:0031763	galanin receptor binding	0.00244204	GO:0072657	protein localization to membrane	0.00124611
	GO:0031765	type 2 galanin receptor binding	0.00244204	GO:0006972	hyperosmotic response	0.00132774
	GO:0031766	type 3 galanin receptor binding	0.00244204	GO:0160165	CD8-positive, alpha-beta T cell homeostasis	0.00137228
	GO:1902608	positive regulation of large conductance calcium-activated potassium channel activity	0.00247817	GO:0045795	positive regulation of cell volume	0.00156963
	GO:0070717	poly-purine tract binding	0.00274606	GO:1902410	mitotic cytokinetic process	0.00168571
